# Supplementary material for: In-Silico and In-Vitro Analysis of the Novel Hybrid Comprehensive Stage II Operation for Single Ventricle Circulation
Source: Bioengineering (Basel). 2023 Jan 19;10(2):135. doi: 10.3390/bioengineering10020135 (PMC9952694; doi:10.3390/bioengineering10020135)
Supplement: Supplementary file 1 [file bioengineering-10-00135-s001.zip]

Archive with 1 entries (1 files):
- bioengineering-1910710-supplementary.pdf
